# Supplementary material for: Crystal structure of 1-methylimidazole 3-oxide monohydrate
Source: Acta Crystallogr E Crystallogr Commun. 2017 Feb 14;73(Pt 3):372–4. doi: 10.1107/S2056989017002079 (PMC5347057; doi:10.1107/S2056989017002079)
Supplement: Supplementary file 2 [file e-73-00372-Isup2.hkl]

data_I                                                                          
_shelx_title ' b16037ar in P2(1)'                                               
_shelx_refln_list_code          4                                               
_shelx_F_calc_maximum      152.30                                               
_exptl_crystal_F_000       248.00                                               
_reflns_d_resolution_high  0.8006                                               
                                                                                
loop_                                                                           
 _space_group_symop_operation_xyz                                               
 'x, y, z'                                                                      
 '-x, y+1/2, -z'                                                                
                                                                                
_cell_length_a     7.5941                                                       
_cell_length_b    10.0703                                                       
_cell_length_c     7.8286                                                       
_cell_angle_alpha  90.000                                                       
_cell_angle_beta  112.402                                                       
_cell_angle_gamma  90.000                                                       
                                                                                
_shelx_F_squared_multiplier     1.000                                           
                                                                                
loop_                                                                           
 _refln_index_h                                                                 
 _refln_index_k                                                                 
 _refln_index_l                                                                 
 _refln_F_squared_calc                                                          
 _refln_F_squared_meas                                                          
 _refln_F_squared_sigma                                                         
 _refln_observed_status                                                         
   0 -12   0        180.81        190.69         6.54 o                         
   1 -12   0         12.58         20.30         5.84 o                         
   2 -12   0          1.75          2.33         0.70 o                         
   1 -11   0          2.49          3.77         1.09 o                         
   2 -11   0          3.28          3.69         0.93 o                         
   3 -11   0         13.10         16.26         1.51 o                         
   4 -11   0          6.96          5.13         1.17 o                         
   0 -10   0         41.73         41.19         3.02 o                         
   1 -10   0         14.42         13.92         1.67 o                         
   2 -10   0          3.66          4.13         1.03 o                         
   3 -10   0         11.62         10.76         1.56 o                         
   4 -10   0         12.10         13.62         1.05 o                         
   5 -10   0          3.20          2.74         0.60 o                         
   1  -9   0        350.08        284.42         7.67 o                         
   2  -9   0        338.61        308.17         7.21 o                         
   3  -9   0        279.66        278.85        11.87 o                         
   4  -9   0         10.88         10.09         1.59 o                         
   5  -9   0         27.99         25.53         1.98 o                         
   6  -9   0         22.79         22.05         1.51 o                         
   0  -8   0        350.92        325.14        15.40 o                         
   1  -8   0        136.72        151.71         6.82 o                         
   2  -8   0        106.54        118.07         6.91 o                         
   3  -8   0        359.26        359.88         7.55 o                         
   4  -8   0        293.99        289.94        22.29 o                         
   5  -8   0         67.16         71.82         3.81 o                         
   6  -8   0         21.02         18.91         1.77 o                         
   1  -7   0        115.28        121.34         5.13 o                         
   2  -7   0         37.29         35.87         3.71 o                         
   3  -7   0        129.46        126.22         6.93 o                         
   4  -7   0          7.86          5.82         2.07 o                         
   5  -7   0         22.04         20.27         2.37 o                         
   6  -7   0          9.72          9.14         1.59 o                         
   7  -7   0          0.73          0.27         0.56 o                         
   0  -6   0        106.99        109.93         5.18 o                         
   1  -6   0          8.12          9.73         1.43 o                         
   2  -6   0         28.00         32.68         3.45 o                         
   3  -6   0          0.11          1.31         1.06 o                         
   4  -6   0         31.50         37.35         5.37 o                         
   5  -6   0         77.05         79.88         4.31 o                         
   6  -6   0          4.28          6.07         1.40 o                         
   7  -6   0          4.67          4.63         1.12 o                         
   1  -5   0        210.39        229.67         6.00 o                         
   2  -5   0        156.96        159.51         6.01 o                         
   3  -5   0        325.72        347.57         9.44 o                         
   4  -5   0         21.08         21.47         4.20 o                         
   5  -5   0         30.35         34.54         5.37 o                         
   6  -5   0        391.94        394.02         8.20 o                         
   7  -5   0         15.74         17.97         2.57 o                         
   8  -5   0         15.39         14.00         2.57 o                         
   0  -4   0        363.46        356.62         7.50 o                         
   1  -4   0       1241.70       1241.02        13.46 o                         
   2  -4   0       1226.23       1186.54        17.39 o                         
   3  -4   0        174.58        187.92         6.38 o                         
   4  -4   0       1121.81       1220.48        28.01 o                         
   5  -4   0         28.81         32.68         5.13 o                         
   6  -4   0          5.46          4.74         0.94 o                         
   7  -4   0        167.65        179.42         6.42 o                         
   1  -3   0        400.71        378.23         6.65 o                         
   2  -3   0         48.25         52.42         2.44 o                         
   3  -3   0        456.45        448.03        10.06 o                         
   4  -3   0        107.16        109.49         5.82 o                         
   5  -3   0         14.20         15.27         2.69 o                         
   6  -3   0         43.17         43.33         2.42 o                         
   7  -3   0        154.24        144.09         9.10 o                         
   8  -3   0         42.17         42.32         2.63 o                         
   1  -2   0         10.08         11.66         1.98 o                         
   2  -2   0         24.46         19.80         1.53 o                         
   3  -2   0         37.14         32.49         2.48 o                         
   4  -2   0          9.16         11.60         1.79 o                         
   5  -2   0         21.96         21.50         3.50 o                         
   6  -2   0         30.18         31.70         3.65 o                         
   7  -2   0          0.89          0.70         0.73 o                         
   8  -2   0          4.59          6.77         1.87 o                         
   2  -1   0        329.87        300.63         8.40 o                         
   3  -1   0        516.08        489.45        12.84 o                         
   4  -1   0        156.68        173.65         8.87 o                         
   5  -1   0        253.76        305.21         9.57 o                         
   6  -1   0        208.23        253.27         9.77 o                         
   7  -1   0         67.82         64.92         5.25 o                         
   8  -1   0         38.21         39.91         4.20 o                         
   1   0   0        638.11        721.46         9.80 o                         
   2   0   0       1406.07       1437.32        18.91 o                         
   3   0   0        450.97        483.85        11.90 o                         
   4   0   0         18.00         14.47         2.57 o                         
   5   0   0         13.57         17.04         3.03 o                         
   6   0   0         23.82         22.64         4.43 o                         
   7   0   0         12.78          9.57         2.57 o                         
   8   0   0        249.80        259.31        10.27 o                         
   1   1   0       1110.44       1024.65        10.50 o                         
   3   1   0        516.40        482.45        10.97 o                         
   4   1   0        156.23        175.29         7.94 o                         
   7   1   0         68.49         67.45         6.54 o                         
   8   1   0         37.66         36.18         3.73 o                         
   0   2   0         15.54         16.59         1.68 o                         
   2   2   0         24.25         24.74         2.57 o                         
   7   2   0          0.93         18.91         3.03 o                         
   2   3   0         49.01         52.28         3.73 o                         
   0   4   0        363.43        364.35        12.84 o                         
   1   4   0       1236.26       1225.15        28.71 o                         
  -2 -12   1          5.94          7.24         0.93 o                         
  -1 -12   1         42.51         47.04         1.94 o                         
   0 -12   1          4.86          7.00         1.63 o                         
   1 -12   1          0.20          0.70         0.70 o                         
   2 -12   1         16.37         18.21         2.10 o                         
  -4 -11   1         56.23         56.22         3.85 o                         
  -3 -11   1         40.16         42.48         3.03 o                         
  -2 -11   1          3.27          6.63         3.03 o                         
  -1 -11   1          6.03          7.05         1.29 o                         
   0 -11   1          4.86          8.76         3.62 o                         
   1 -11   1         11.64         14.95         2.45 o                         
   2 -11   1         86.48        108.45         5.84 o                         
   3 -11   1         19.09         29.88         3.50 o                         
  -5 -10   1         59.67         66.51         2.22 o                         
  -4 -10   1        125.88        120.67         5.84 o                         
  -3 -10   1         17.41         19.89         4.90 o                         
  -2 -10   1         63.50         63.46         7.35 o                         
  -1 -10   1        280.01        273.03        10.50 o                         
   0 -10   1         35.22         33.09         2.76 o                         
   1 -10   1         24.38         24.76         2.37 o                         
   2 -10   1         73.15         68.78         3.87 o                         
   3 -10   1         87.83        103.92         4.23 o                         
   4 -10   1          1.08          1.87         0.93 o                         
  -6  -9   1         23.65         20.07         1.87 o                         
  -5  -9   1          2.92          2.30         1.87 o                         
  -4  -9   1         77.69         78.53         4.68 o                         
  -3  -9   1         40.85         37.24         5.49 o                         
  -2  -9   1         78.74         68.23         5.84 o                         
  -1  -9   1          3.49          2.42         0.74 o                         
   0  -9   1         65.34         57.86         3.42 o                         
   1  -9   1         84.41         73.11         4.17 o                         
   2  -9   1         89.32         90.01         4.86 o                         
   3  -9   1          0.07         -0.93         2.80 o                         
   4  -9   1         18.10         18.61         1.38 o                         
   5  -9   1          8.94          8.55         1.17 o                         
  -7  -8   1          1.39          0.70         0.47 o                         
  -6  -8   1          1.66          0.53         0.56 o                         
  -5  -8   1         38.90         34.31         5.13 o                         
  -4  -8   1         44.91         41.93         3.75 o                         
  -3  -8   1          4.17          2.80         1.87 o                         
  -2  -8   1          4.55          7.94         3.03 o                         
  -1  -8   1         47.03         44.81         5.84 o                         
   0  -8   1         13.93         17.97         3.97 o                         
   1  -8   1         10.33          9.10         2.02 o                         
   2  -8   1         31.32         34.89         4.78 o                         
   3  -8   1         37.16         35.89         2.79 o                         
   4  -8   1          8.84         11.60         1.22 o                         
   5  -8   1          2.43          1.79         0.63 o                         
   6  -8   1          4.18          3.33         1.05 o                         
  -7  -7   1         72.83         68.73         8.99 o                         
  -6  -7   1         85.92         93.70         9.57 o                         
  -5  -7   1        102.87         95.46         9.34 o                         
  -4  -7   1        195.24        163.85        12.37 o                         
  -3  -7   1          4.42          7.47         2.80 o                         
  -2  -7   1        349.01        363.84        11.12 o                         
  -1  -7   1         21.45         21.70         2.28 o                         
   0  -7   1        424.95        438.05         9.50 o                         
   1  -7   1        114.37        130.77         6.84 o                         
   2  -7   1        403.44        387.74        18.79 o                         
   3  -7   1        178.45        173.21         8.64 o                         
   4  -7   1        149.89        159.91         6.83 o                         
   5  -7   1         60.07         55.95         3.60 o                         
   6  -7   1          8.75          7.76         1.38 o                         
  -8  -6   1         31.13         23.57         1.87 o                         
  -7  -6   1          1.51          0.90         0.60 o                         
  -6  -6   1        136.18        153.31        12.60 o                         
  -5  -6   1        247.06        252.78        14.00 o                         
  -4  -6   1         16.73         20.77         3.97 o                         
  -3  -6   1        104.21        109.00         9.80 o                         
  -2  -6   1        338.84        360.81         8.45 o                         
  -1  -6   1       1533.61       1615.83        16.90 o                         
   0  -6   1         57.81         68.22         3.49 o                         
   1  -6   1        201.78        267.34         9.39 o                         
   2  -6   1         98.97         92.00         5.77 o                         
   3  -6   1        533.26        549.21        19.14 o                         
   4  -6   1        234.49        241.34        13.30 o                         
   5  -6   1         20.33         18.44         2.80 o                         
   6  -6   1         66.94         70.12         6.54 o                         
   7  -6   1         49.33         45.90         2.92 o                         
  -8  -5   1          1.49          0.54         0.42 o                         
  -7  -5   1         77.03         78.07         3.39 o                         
  -6  -5   1          9.86         10.43         1.36 o                         
  -5  -5   1         10.03          9.10         2.80 o                         
  -4  -5   1         43.33         52.28         5.84 o                         
  -3  -5   1        189.89        176.92         9.10 o                         
  -2  -5   1         92.27         98.61         3.37 o                         
  -1  -5   1         26.16         24.11         1.97 o                         
   0  -5   1        104.88        111.66         7.79 o                         
   1  -5   1        102.18        102.93         4.40 o                         
   2  -5   1        109.15        140.27         6.11 o                         
   3  -5   1         22.80         19.37         3.73 o                         
   4  -5   1         34.46         39.45         5.60 o                         
   5  -5   1        112.65        111.50         4.47 o                         
   6  -5   1          8.06          8.64         2.10 o                         
   7  -5   1         10.32         10.36         1.55 o                         
  -8  -4   1          3.15          2.23         0.44 o                         
  -7  -4   1          4.88          4.96         0.99 o                         
  -6  -4   1         13.17         13.64         1.38 o                         
  -5  -4   1         24.14         24.04         4.20 o                         
  -4  -4   1          6.26          6.30         2.10 o                         
  -3  -4   1         23.56         20.07         3.03 o                         
  -2  -4   1         47.72         50.30         2.12 o                         
  -1  -4   1          6.74          7.00         0.95 o                         
   0  -4   1         46.31         47.46         2.20 o                         
   1  -4   1         30.36         29.70         1.91 o                         
   2  -4   1          1.10          1.03         0.78 o                         
   3  -4   1         43.08         54.38         5.84 o                         
   4  -4   1          2.49          2.57         1.87 o                         
   5  -4   1          2.51          1.40         1.17 o                         
   6  -4   1          3.27          2.63         0.95 o                         
   7  -4   1          0.94          0.47         0.70 o                         
  -8  -3   1         72.86         57.83         6.65 o                         
  -7  -3   1         28.40         27.71         2.21 o                         
  -6  -3   1         69.36         74.69         7.47 o                         
  -5  -3   1         99.66         90.08         5.58 o                         
  -4  -3   1        254.40        256.77         8.25 o                         
  -3  -3   1          6.64          9.10         1.46 o                         
  -2  -3   1        299.62        310.39         6.37 o                         
  -1  -3   1        108.83        102.99         2.65 o                         
   0  -3   1        581.22        568.78         6.67 o                         
   1  -3   1        452.30        485.24        17.86 o                         
   2  -3   1        683.72        676.58         8.92 o                         
   3  -3   1         83.17         81.34         4.62 o                         
   4  -3   1        114.06        140.41         7.05 o                         
   5  -3   1         37.55         42.14         4.31 o                         
   6  -3   1        221.85        213.97         8.64 o                         
   7  -3   1        137.63        126.91         5.04 o                         
  -8  -2   1          1.07          1.63         1.17 o                         
  -7  -2   1         14.29         13.48         1.58 o                         
  -6  -2   1         17.95         20.66         2.88 o                         
  -5  -2   1         59.64         65.89         4.61 o                         
  -4  -2   1        398.68        368.11         9.16 o                         
  -3  -2   1        933.95        889.98        17.04 o                         
  -2  -2   1       1067.39       1058.85        11.71 o                         
  -1  -2   1       3021.94       3221.48        35.24 o                         
   0  -2   1       1727.09       1773.48        18.26 o                         
   2  -2   1        193.41        191.00         4.68 o                         
   3  -2   1         35.61         36.03         2.88 o                         
   4  -2   1        192.48        229.51         8.75 o                         
   5  -2   1         47.01         46.02         4.37 o                         
   6  -2   1         21.96         22.45         2.04 o                         
   7  -2   1         82.20         85.89         6.77 o                         
   8  -2   1         13.06         14.47         2.10 o                         
  -9  -1   1          5.37          6.30         1.40 o                         
  -8  -1   1         86.05         85.89         6.54 o                         
  -7  -1   1        135.77        123.71         9.34 o                         
  -6  -1   1        112.49        124.53         6.60 o                         
  -5  -1   1        169.51        175.97         6.76 o                         
  -4  -1   1        151.81        144.83         5.18 o                         
  -3  -1   1         70.70         63.72         4.43 o                         
  -1  -1   1         96.02         93.13         3.50 o                         
   0  -1   1       1011.75        932.46        17.04 o                         
   1  -1   1         72.07         66.05         2.57 o                         
   2  -1   1        688.96        584.87         7.40 o                         
   3  -1   1        111.38        120.44         7.00 o                         
   4  -1   1        376.64        419.20        15.17 o                         
   5  -1   1        200.30        254.12         9.32 o                         
   6  -1   1        134.15        139.27         5.76 o                         
   7  -1   1         10.08         11.90         2.80 o                         
   8  -1   1          2.83          3.97         1.40 o                         
  -9   0   1         12.01         13.77         1.87 o                         
  -8   0   1          3.94          3.03         1.87 o                         
  -7   0   1          4.58          3.50         2.10 o                         
  -6   0   1         40.71         44.11         5.37 o                         
  -5   0   1         13.39         11.67         2.33 o                         
  -4   0   1          6.51          4.20         1.40 o                         
  -3   0   1         16.53         13.54         1.87 o                         
  -2   0   1          4.01          4.67         1.40 o                         
  -1   0   1          0.13          0.93         0.47 o                         
   0   0   1          0.18          0.23         0.33 o                         
   1   0   1          0.03          0.00         0.23 o                         
   2   0   1          1.62          1.87         0.93 o                         
   3   0   1          4.90          3.97         1.40 o                         
   4   0   1          5.91          8.17         2.33 o                         
   5   0   1          1.05          0.93         1.17 o                         
   6   0   1         12.71         15.49         2.52 o                         
   7   0   1          5.96          6.77         2.10 o                         
   8   0   1          0.39          0.47         0.70 o                         
  -9   1   1          5.51          6.77         1.40 o                         
  -8   1   1         86.47         86.36         6.77 o                         
  -7   1   1        135.40        120.67         9.10 o                         
  -4   1   1        152.15        145.88         6.77 o                         
  -3   1   1         71.13         61.62         3.73 o                         
  -2   1   1       1234.99       1179.80        16.46 o                         
  -1   1   1         96.11         89.63         3.50 o                         
   1   1   1         71.68         38.05         1.87 o                         
   3   1   1        110.53        125.81         6.30 o                         
   7   1   1         10.22          8.40         2.10 o                         
   8   1   1          2.58          1.63         0.93 o                         
  -8   2   1          1.17         -0.93         0.93 o                         
  -7   2   1         13.72         15.64         3.50 o                         
  -2   2   1       1074.04       1072.27        12.96 o                         
  -1   2   1       3024.24       3197.90        23.57 o                         
   0   2   1       1734.93       1752.88        27.08 o                         
   1   2   1       2220.96       2389.22        21.15 o                         
   8   2   1         13.02         14.24         1.87 o                         
  -2   3   1        299.94        316.03        10.97 o                         
   0   3   1        581.08        563.62        10.85 o                         
   1   3   1        455.36        486.77        11.94 o                         
  -1   4   1          6.80          5.84         1.87 o                         
   1   4   1         30.54         31.51         4.67 o                         
  -2 -12   2        111.70        101.07         3.27 o                         
  -1 -12   2         35.99         51.12         3.50 o                         
   0 -12   2          3.13          7.00         1.63 o                         
   1 -12   2         82.58         88.23         4.43 o                         
  -4 -11   2         10.69         13.77         1.63 o                         
  -3 -11   2         11.06         13.54         1.87 o                         
  -2 -11   2          7.08          9.28         2.68 o                         
  -1 -11   2          2.81          4.07         0.74 o                         
   0 -11   2          3.44          2.38         2.22 o                         
   1 -11   2          8.18          3.50         1.17 o                         
   2 -11   2          6.23         11.44         2.33 o                         
   3 -11   2         10.06         10.74         1.63 o                         
  -5 -10   2         12.43         12.84         1.63 o                         
  -4 -10   2         11.48          9.34         1.87 o                         
  -3 -10   2         38.77         36.67         5.25 o                         
  -2 -10   2         30.77         37.58         2.92 o                         
  -1 -10   2          7.51          7.27         1.16 o                         
   0 -10   2         13.68         17.71         1.99 o                         
   1 -10   2          5.80          4.46         1.16 o                         
   2 -10   2         24.98         26.14         4.20 o                         
   3 -10   2          1.99          2.33         1.40 o                         
   4 -10   2          0.37          0.47         0.70 o                         
  -6  -9   2         11.97         11.20         1.40 o                         
  -5  -9   2         97.12         97.10         5.84 o                         
  -4  -9   2        145.55        177.76        37.35 o                         
  -3  -9   2        184.98        196.68        23.22 o                         
  -2  -9   2         16.74         19.34         5.84 o                         
  -1  -9   2        319.48        317.81        16.78 o                         
   0  -9   2        500.92        471.22        11.51 o                         
   1  -9   2        337.23        314.23        18.67 o                         
   2  -9   2         10.16          7.02         1.46 o                         
   3  -9   2         44.34         42.01         5.60 o                         
   4  -9   2         24.23         24.74         3.73 o                         
   5  -9   2         70.68         70.96         4.90 o                         
  -7  -8   2         23.09         23.11         1.87 o                         
  -6  -8   2        179.04        203.06         7.00 o                         
  -5  -8   2        322.36        317.43        12.14 o                         
  -4  -8   2         40.02         45.51         5.13 o                         
  -3  -8   2        235.86        222.67        12.37 o                         
  -2  -8   2        282.77        240.64        13.54 o                         
  -1  -8   2         55.45         50.18         6.54 o                         
   0  -8   2         78.93         69.32         7.70 o                         
   1  -8   2        180.88        166.01        12.37 o                         
   2  -8   2        362.76        338.19        10.71 o                         
   3  -8   2        203.16        229.67        36.06 o                         
   4  -8   2         42.68         39.45         5.60 o                         
   5  -8   2         13.59         12.44         3.03 o                         
  -7  -7   2          7.04          5.62         0.95 o                         
  -6  -7   2         21.19         20.77         3.27 o                         
  -5  -7   2         79.82         84.73         6.77 o                         
  -4  -7   2         30.89         26.61         4.90 o                         
  -3  -7   2         41.04         38.98         5.37 o                         
  -2  -7   2         13.10         13.68         2.31 o                         
  -1  -7   2        117.91        112.27         9.34 o                         
   0  -7   2         46.35         52.12         4.04 o                         
   1  -7   2        103.34         97.21         5.84 o                         
   2  -7   2         43.16         38.88         3.96 o                         
   3  -7   2         43.12         45.99         3.50 o                         
   4  -7   2          4.87          5.41         1.25 o                         
   5  -7   2          2.05          2.64         0.85 o                         
   6  -7   2          7.97          7.00         2.10 o                         
  -8  -6   2         11.14          9.57         1.17 o                         
  -7  -6   2        102.24        102.88         4.19 o                         
  -6  -6   2         29.13         27.31         4.20 o                         
  -5  -6   2          7.29          6.44         1.85 o                         
  -4  -6   2         33.28         31.72         3.29 o                         
  -3  -6   2          9.46          9.34         3.03 o                         
  -2  -6   2         50.97         48.74         5.02 o                         
  -1  -6   2          8.63          7.94         2.33 o                         
   0  -6   2          0.81         -0.21         0.64 o                         
   1  -6   2         17.50         16.73         2.31 o                         
   2  -6   2         20.10         18.06         2.05 o                         
   3  -6   2         16.59         17.27         3.73 o                         
   4  -6   2          1.29          0.16         0.98 o                         
   5  -6   2          5.73          5.24         0.99 o                         
   6  -6   2          3.94          4.54         1.04 o                         
  -8  -5   2        196.30        166.65         5.37 o                         
  -7  -5   2          0.32          0.78         1.17 o                         
  -6  -5   2         35.34         36.17         3.55 o                         
  -5  -5   2        212.56        213.10        12.14 o                         
  -4  -5   2        109.79        103.17         7.70 o                         
  -3  -5   2        124.87        128.83         4.67 o                         
  -2  -5   2        112.43        107.43         4.31 o                         
  -1  -5   2        152.33        148.83         4.77 o                         
   0  -5   2        169.26        164.93         6.17 o                         
   1  -5   2        315.81        325.32         7.45 o                         
   2  -5   2        136.86        129.62         6.17 o                         
   3  -5   2         66.91         73.06         7.24 o                         
   4  -5   2        493.14        531.93        20.77 o                         
   5  -5   2         26.10         21.01         3.03 o                         
   6  -5   2          9.81         11.12         1.43 o                         
   7  -5   2         27.14         26.14         3.27 o                         
  -8  -4   2          4.46          5.37         1.63 o                         
  -7  -4   2         30.15         30.71         2.20 o                         
  -6  -4   2        400.10        400.76        16.81 o                         
  -5  -4   2        160.88        169.22        10.50 o                         
  -4  -4   2        262.12        238.31        11.20 o                         
  -3  -4   2        456.29        454.29         9.82 o                         
  -2  -4   2        287.65        298.81         6.13 o                         
  -1  -4   2       1247.76       1215.31        14.41 o                         
   0  -4   2       1022.69        941.44         9.93 o                         
   1  -4   2         56.96         51.34         3.25 o                         
   2  -4   2       1826.10       1868.48        21.53 o                         
   3  -4   2        109.40         99.66         8.17 o                         
   4  -4   2         31.98         35.24         5.37 o                         
   5  -4   2        381.05        392.91        22.06 o                         
   6  -4   2         11.55         14.00         2.33 o                         
   7  -4   2         14.11         12.14         2.80 o                         
  -9  -3   2         73.49         70.26         3.73 o                         
  -8  -3   2         41.80         36.18         4.20 o                         
  -7  -3   2          8.78          9.15         1.89 o                         
  -6  -3   2         97.28         94.76         7.94 o                         
  -5  -3   2        180.79        173.42        10.04 o                         
  -4  -3   2         42.50         47.38         4.90 o                         
  -3  -3   2         20.99         18.06         1.79 o                         
  -2  -3   2         56.88         57.54         2.81 o                         
  -1  -3   2        156.62        150.45         3.13 o                         
   0  -3   2        468.53        464.43         7.84 o                         
   1  -3   2        423.48        396.56        11.20 o                         
   2  -3   2         21.69         20.27         2.15 o                         
   3  -3   2         49.00         66.35         4.45 o                         
   4  -3   2         12.26         12.43         2.29 o                         
   5  -3   2        227.89        239.27         6.37 o                         
   6  -3   2         61.78         59.99         3.92 o                         
   7  -3   2          9.66         10.97         2.10 o                         
  -9  -2   2          2.00          1.87         0.70 o                         
  -8  -2   2         31.08         28.48         3.97 o                         
  -7  -2   2          9.34          8.22         1.47 o                         
  -6  -2   2         13.94         14.76         2.48 o                         
  -5  -2   2         18.57         16.92         2.35 o                         
  -4  -2   2         62.04         58.18         5.60 o                         
  -3  -2   2         63.14         59.90         2.33 o                         
  -2  -2   2          8.11          9.09         0.81 o                         
  -1  -2   2         78.01         70.12         3.27 o                         
   0  -2   2        111.29        107.29         3.75 o                         
   1  -2   2          2.54          2.62         0.70 o                         
   2  -2   2          0.98          1.38         0.90 o                         
   3  -2   2         18.35         18.64         2.29 o                         
   4  -2   2         11.31         10.37         2.02 o                         
   5  -2   2          3.46          4.08         1.56 o                         
   6  -2   2          1.82          2.33         1.63 o                         
   7  -2   2         19.60         23.34         3.27 o                         
  -9  -1   2         39.34         42.01         3.50 o                         
  -8  -1   2        126.67        112.27         7.94 o                         
  -7  -1   2         61.47         58.59         3.72 o                         
  -6  -1   2         79.21         85.84         5.27 o                         
  -5  -1   2         71.19         65.02         4.12 o                         
  -4  -1   2        324.58        312.82         9.22 o                         
  -3  -1   2        530.31        488.27         7.97 o                         
  -2  -1   2        590.90        559.48         8.27 o                         
  -1  -1   2       1776.51       1696.58        14.49 o                         
   0  -1   2        283.34        276.59        11.90 o                         
   1  -1   2        675.67        657.20         9.56 o                         
   2  -1   2         95.84        102.23         5.84 o                         
   3  -1   2        470.85        485.95        14.70 o                         
   4  -1   2        192.85        219.01         7.90 o                         
   5  -1   2        146.27        155.52         7.57 o                         
   6  -1   2         43.41         44.58         5.60 o                         
   7  -1   2          0.74          2.33         1.63 o                         
  -9   0   2          5.23          4.20         1.40 o                         
  -8   0   2          0.16         -1.17         1.17 o                         
  -7   0   2          0.28         -0.90         0.90 o                         
  -6   0   2         22.41         24.84         2.69 o                         
  -5   0   2         37.32         35.94         4.20 o                         
  -4   0   2        122.11        121.84         6.30 o                         
  -3   0   2        933.63        854.03        14.70 o                         
  -2   0   2      23194.02      23338.26        53.33 o                         
  -1   0   2         50.53         62.79         4.90 o                         
   0   0   2       1355.18       1319.00        14.88 o                         
   1   0   2       2319.11       2328.02        22.76 o                         
   2   0   2         55.71         55.58         3.39 o                         
   3   0   2        213.53        248.58        10.04 o                         
   4   0   2         77.94         59.29         5.84 o                         
   5   0   2         75.42         77.49         7.00 o                         
   6   0   2        542.76        647.00        20.31 o                         
   7   0   2          2.63          1.63         1.40 o                         
  -9   1   2         39.55         45.51         3.97 o                         
  -8   1   2        126.69        130.94         8.87 o                         
  -7   1   2         62.18         49.72         6.07 o                         
  -5   1   2         71.27         74.92         5.60 o                         
  -4   1   2        324.64        319.07         9.80 o                         
  -3   1   2        530.75        477.32        10.50 o                         
   0   1   2        281.71        272.62        10.97 o                         
   1   1   2        676.35        675.01         9.86 o                         
   2   1   2         94.84        102.47         5.13 o                         
   3   1   2        473.48        511.16        13.77 o                         
   7   1   2          0.65          0.47         0.93 o                         
  -9   2   2          1.88          2.10         0.93 o                         
  -8   2   2         31.70         31.51         4.43 o                         
  -7   2   2          9.17          4.67         2.33 o                         
  -3   2   2         62.99         60.92         3.73 o                         
  -2   2   2          8.09         10.74         2.10 o                         
   0   2   2        111.35        105.73         7.94 o                         
   7   2   2         19.82         16.11         2.57 o                         
  -8   3   2         41.83         40.38         4.43 o                         
  -7   3   2          8.54          7.47         2.57 o                         
  -2   3   2         56.63         57.65         4.43 o                         
   0   3   2        470.43        511.39        21.47 o                         
   7   3   2          9.61          8.40         1.63 o                         
  -7   4   2         29.22         28.94         4.20 o                         
  -4 -11   3         12.88         11.67         1.63 o                         
  -3 -11   3         23.08         38.46        11.32 o                         
  -2 -11   3         13.09         15.05         3.03 o                         
  -1 -11   3          1.95          2.23         0.73 o                         
   0 -11   3         59.07         56.82         2.92 o                         
   1 -11   3         60.97         70.46         2.97 o                         
   2 -11   3         72.39         68.39         4.20 o                         
  -5 -10   3         32.07         31.28         2.80 o                         
  -4 -10   3         57.86         62.79         5.37 o                         
  -3 -10   3        168.53        193.25        22.64 o                         
  -2 -10   3         21.55         22.06         2.39 o                         
  -1 -10   3         15.23         14.18         2.68 o                         
   0 -10   3         35.43         27.78         2.69 o                         
   1 -10   3        100.90         90.43         4.60 o                         
   2 -10   3         21.23         19.93         2.22 o                         
   3 -10   3         13.84         15.64         2.33 o                         
  -6  -9   3         37.70         42.95         2.57 o                         
  -5  -9   3         28.43         22.87         3.27 o                         
  -4  -9   3         41.37         67.45         5.60 o                         
  -3  -9   3          8.69         10.56         1.73 o                         
  -2  -9   3         26.78         31.49         3.12 o                         
  -1  -9   3        115.51        113.63         9.22 o                         
   0  -9   3         39.45         35.54         3.36 o                         
   1  -9   3          2.78          4.67         2.10 o                         
   2  -9   3          8.19          9.34         2.80 o                         
   3  -9   3          1.63          2.57         1.17 o                         
   4  -9   3         13.61         14.47         2.33 o                         
  -7  -8   3         27.94         23.58         1.46 o                         
  -6  -8   3         31.61         35.71         3.73 o                         
  -5  -8   3          2.38          2.80         1.40 o                         
  -4  -8   3          0.07          0.93         2.10 o                         
  -3  -8   3         34.85         38.54         3.50 o                         
  -2  -8   3         19.86         17.51         3.97 o                         
  -1  -8   3         28.42         26.37         5.37 o                         
   0  -8   3         11.37         10.50         2.19 o                         
   1  -8   3         31.63         26.12         3.36 o                         
   2  -8   3         25.17         25.84         3.05 o                         
   3  -8   3          1.62          0.44         2.33 o                         
   4  -8   3          6.79          5.37         1.87 o                         
   5  -8   3          7.88          7.00         1.63 o                         
  -7  -7   3         48.67         45.19         2.33 o                         
  -6  -7   3         81.75         81.23         6.54 o                         
  -5  -7   3         10.79         14.24         3.03 o                         
  -4  -7   3        153.82        150.23        13.07 o                         
  -3  -7   3         55.30         55.08         6.07 o                         
  -2  -7   3        241.60        202.60        12.84 o                         
  -1  -7   3        276.17        245.08        14.47 o                         
   0  -7   3        316.95        260.25        14.70 o                         
   1  -7   3        221.20        182.06        12.14 o                         
   2  -7   3        116.25        111.75         6.76 o                         
   3  -7   3         13.06         15.48         2.80 o                         
   4  -7   3         12.69         12.37         2.22 o                         
   5  -7   3         18.17         20.79         2.22 o                         
  -8  -6   3         47.49         47.61         3.97 o                         
  -7  -6   3         53.29         51.45         2.76 o                         
  -6  -6   3         12.27         15.87         3.27 o                         
  -5  -6   3         23.39         27.71         2.96 o                         
  -4  -6   3        264.77        254.44         9.57 o                         
  -3  -6   3        483.72        461.31        14.93 o                         
  -2  -6   3         36.31         39.35         5.25 o                         
  -1  -6   3         80.31         80.99         7.94 o                         
   0  -6   3        221.51        197.00        12.14 o                         
   1  -6   3        404.53        358.75        16.34 o                         
   2  -6   3        311.98        293.16        13.77 o                         
   3  -6   3         19.29         19.54         2.47 o                         
   4  -6   3        153.00        165.74         8.25 o                         
   5  -6   3         77.61         77.25         4.57 o                         
   6  -6   3          9.78          7.47         1.63 o                         
  -8  -5   3          4.42          6.07         1.87 o                         
  -7  -5   3         11.58         11.17         1.55 o                         
  -6  -5   3         27.56         32.42         3.38 o                         
  -5  -5   3        144.26        145.41         9.57 o                         
  -4  -5   3         25.30         26.19         2.45 o                         
  -3  -5   3         35.39         29.88         2.46 o                         
  -2  -5   3         53.78         58.65         3.92 o                         
  -1  -5   3         90.90         85.43         7.00 o                         
   0  -5   3        223.60        214.03        11.67 o                         
   1  -5   3         91.02         80.22         4.75 o                         
   2  -5   3         31.95         33.84         4.67 o                         
   3  -5   3        148.52        157.32        10.97 o                         
   4  -5   3         20.51         17.97         2.80 o                         
   5  -5   3          1.36          1.31         0.70 o                         
   6  -5   3         15.82         16.15         1.96 o                         
  -8  -4   3         15.94         13.39         1.85 o                         
  -7  -4   3         14.80         12.14         3.03 o                         
  -6  -4   3          8.42          6.07         2.10 o                         
  -5  -4   3          6.89          6.77         2.33 o                         
  -4  -4   3         22.44         23.83         2.63 o                         
  -3  -4   3          7.08          8.74         1.33 o                         
  -2  -4   3         19.20         16.73         1.53 o                         
  -1  -4   3         14.34         17.60         1.85 o                         
   0  -4   3          0.16         -0.38         0.60 o                         
   1  -4   3         62.98         52.58         3.69 o                         
   2  -4   3          5.06          5.60         1.87 o                         
   3  -4   3          3.99          5.13         2.57 o                         
   4  -4   3          7.47          8.64         1.68 o                         
   5  -4   3          0.44          0.80         0.93 o                         
   6  -4   3          4.73          3.89         1.52 o                         
  -9  -3   3          9.53         10.04         1.63 o                         
  -8  -3   3         47.54         42.86         3.45 o                         
  -7  -3   3         36.64         32.11         2.84 o                         
  -6  -3   3         37.92         35.48         4.90 o                         
  -5  -3   3          4.32          5.84         2.33 o                         
  -4  -3   3         16.73         15.86         2.06 o                         
  -3  -3   3        171.56        178.31         6.10 o                         
  -2  -3   3         19.48         15.79         1.68 o                         
  -1  -3   3        513.68        566.94        14.70 o                         
   0  -3   3        572.17        521.20        16.81 o                         
   1  -3   3          0.71          0.00         0.70 o                         
   2  -3   3         49.95         58.82         5.60 o                         
   3  -3   3         51.40         41.78         5.37 o                         
   4  -3   3        341.17        361.78        17.04 o                         
   5  -3   3        147.94        141.74         6.31 o                         
   6  -3   3         29.45         33.38         3.97 o                         
  -9  -2   3         17.81         17.04         2.33 o                         
  -8  -2   3          3.51          3.78         1.17 o                         
  -7  -2   3         75.05         74.64         4.55 o                         
  -6  -2   3        170.63        160.58        10.04 o                         
  -5  -2   3        148.74        133.51         8.40 o                         
  -4  -2   3        357.37        351.81         7.96 o                         
  -3  -2   3        848.01        919.17         9.97 o                         
  -2  -2   3       1115.46       1176.49        12.52 o                         
  -1  -2   3        654.49        774.44        14.70 o                         
   0  -2   3         21.67         25.44         2.80 o                         
   1  -2   3        122.44        120.90         6.77 o                         
   2  -2   3        785.91        839.33        19.84 o                         
   3  -2   3         38.10         32.91         4.43 o                         
   4  -2   3        142.63        142.84        10.27 o                         
   5  -2   3        106.54        109.47         8.64 o                         
   6  -2   3         33.01         33.38         4.43 o                         
   7  -2   3          1.64          2.57         0.93 o                         
  -9  -1   3         51.87         48.08         3.97 o                         
  -8  -1   3         20.33         17.74         2.39 o                         
  -7  -1   3         88.33         86.82         3.91 o                         
  -6  -1   3         12.13         10.27         2.57 o                         
  -5  -1   3         20.50         18.91         3.27 o                         
  -4  -1   3        709.04        711.66        16.81 o                         
  -3  -1   3        169.38        171.01         5.02 o                         
  -2  -1   3        702.42        712.08         9.86 o                         
  -1  -1   3        119.17        124.81         3.32 o                         
   0  -1   3        247.29        241.09        11.55 o                         
   1  -1   3         66.70         63.25         4.67 o                         
   2  -1   3        334.30        347.31        12.14 o                         
   3  -1   3        175.35        192.30         6.84 o                         
   4  -1   3        145.08        150.62         9.92 o                         
   5  -1   3         36.60         33.38         5.13 o                         
   6  -1   3          5.43          5.60         2.33 o                         
   7  -1   3          7.59          7.24         1.63 o                         
  -9   0   3          5.75          5.60         1.63 o                         
  -8   0   3         55.99         50.65         5.60 o                         
  -7   0   3         13.77         12.80         2.19 o                         
  -6   0   3          7.94          6.77         1.87 o                         
  -5   0   3         37.14         34.54         3.97 o                         
  -4   0   3          0.00          0.00         0.70 o                         
  -3   0   3          6.13          7.24         1.87 o                         
  -2   0   3          0.52          1.17         0.93 o                         
  -1   0   3          6.13          5.84         2.10 o                         
   0   0   3         32.83         35.94         2.80 o                         
   1   0   3          8.45          8.64         1.87 o                         
   2   0   3         19.01         18.91         2.80 o                         
   3   0   3          1.70          3.27         1.63 o                         
   4   0   3          9.09          9.03         1.79 o                         
   5   0   3          0.06         -0.93         1.63 o                         
   6   0   3          0.03          0.47         1.17 o                         
   7   0   3          0.00          0.47         0.70 o                         
  -9   1   3         51.53         55.55         4.67 o                         
  -8   1   3         20.55         17.27         3.27 o                         
  -7   1   3         87.52         82.43         5.83 o                         
  -5   1   3         20.71         22.87         3.27 o                         
  -4   1   3        709.29        725.43        15.40 o                         
  -1   1   3        118.28        114.84         7.47 o                         
   0   1   3        247.10        240.64        12.60 o                         
   1   1   3         66.10         68.62         4.43 o                         
   2   1   3        336.48        339.61        10.97 o                         
   5   1   3         36.60         36.41         5.60 o                         
   6   1   3          4.87          6.54         2.33 o                         
   7   1   3          7.61          7.00         1.63 o                         
  -9   2   3         17.93         21.71         2.80 o                         
  -8   2   3          3.40          2.33         1.87 o                         
   1   2   3        121.66        137.01         6.07 o                         
   5   2   3        105.84        117.87         9.34 o                         
   6   2   3         33.27         33.61         4.20 o                         
   7   2   3          1.56          1.63         0.70 o                         
  -9   3   3          9.65         10.74         1.87 o                         
  -8   3   3         48.21         50.88         5.60 o                         
   5   3   3        148.35        149.15         9.34 o                         
   6   3   3         29.23         30.34         3.27 o                         
  -8   4   3         15.71         16.11         3.03 o                         
  -3 -11   4         16.36         14.24         1.87 o                         
  -2 -11   4         17.30         18.12         3.97 o                         
  -1 -11   4          8.37         11.38         1.12 o                         
   0 -11   4          3.23          4.95         0.66 o                         
  -5 -10   4         33.87         31.98         2.80 o                         
  -4 -10   4         14.06         16.57         2.80 o                         
  -3 -10   4         18.48         25.88         2.06 o                         
  -2 -10   4         42.76         51.80         3.22 o                         
  -1 -10   4          2.37          1.66         0.82 o                         
   0 -10   4         38.62         34.71         2.63 o                         
   1 -10   4          5.02          2.99         1.52 o                         
   2 -10   4          4.80          2.94         1.63 o                         
  -6  -9   4         71.06         64.47         2.49 o                         
  -5  -9   4         66.24         69.56         4.90 o                         
  -4  -9   4         15.92         19.37         3.03 o                         
  -3  -9   4        157.77        193.98         5.43 o                         
  -2  -9   4        343.65        395.69         8.19 o                         
  -1  -9   4        198.42        199.24         7.61 o                         
   0  -9   4         16.13         10.64         3.38 o                         
   1  -9   4         31.15         33.38         4.67 o                         
   2  -9   4         26.13         27.54         3.73 o                         
   3  -9   4         39.45         44.11         3.73 o                         
  -7  -8   4        142.45        138.41         5.60 o                         
  -6  -8   4         21.36         18.87         1.98 o                         
  -5  -8   4        163.71        193.73         9.57 o                         
  -4  -8   4        205.99        234.20         6.00 o                         
  -3  -8   4         28.04         29.51         2.36 o                         
  -2  -8   4         54.30         56.79         3.08 o                         
  -1  -8   4         66.19         66.08         4.05 o                         
   0  -8   4        364.49        345.29        14.12 o                         
   1  -8   4        295.58        262.17        22.64 o                         
   2  -8   4         20.32         14.98         1.94 o                         
   3  -8   4         59.64         50.40         6.30 o                         
  -7  -7   4         31.46         30.60         1.80 o                         
  -6  -7   4         27.75         31.04         3.97 o                         
  -5  -7   4         24.76         26.84         3.97 o                         
  -4  -7   4         29.47         36.63         2.49 o                         
  -3  -7   4         47.16         36.88         5.60 o                         
  -2  -7   4         15.68         10.74         3.27 o                         
  -1  -7   4         27.67         26.84         5.60 o                         
   0  -7   4        143.21        142.84        12.14 o                         
   1  -7   4         23.26         22.27         3.97 o                         
   2  -7   4          3.12          2.45         0.99 o                         
   3  -7   4          1.19         -0.17         1.40 o                         
   4  -7   4          4.45          5.10         1.23 o                         
  -8  -6   4         25.02         25.21         2.80 o                         
  -7  -6   4         22.09         20.07         3.27 o                         
  -6  -6   4         23.26         25.21         3.97 o                         
  -5  -6   4          3.41          5.37         2.10 o                         
  -4  -6   4         15.20         15.87         3.73 o                         
  -3  -6   4         13.78         12.59         2.39 o                         
  -2  -6   4         16.76         15.05         2.72 o                         
  -1  -6   4         18.27         18.21         4.20 o                         
   0  -6   4          8.54          8.64         3.03 o                         
   1  -6   4          1.15          0.47         1.40 o                         
   2  -6   4          5.88          5.84         1.65 o                         
   3  -6   4          6.41          4.43         1.63 o                         
   4  -6   4          5.00          6.21         1.46 o                         
   5  -6   4          4.38         16.81         2.57 o                         
  -8  -5   4         26.57         26.14         3.27 o                         
  -7  -5   4        124.03        131.87         8.64 o                         
  -6  -5   4         36.29         38.28         5.13 o                         
  -5  -5   4         92.22         97.26         5.84 o                         
  -4  -5   4         78.78         84.68         5.38 o                         
  -3  -5   4         54.67         57.88         7.00 o                         
  -2  -5   4         99.33        132.81        10.74 o                         
  -1  -5   4        289.70        292.69        14.94 o                         
   0  -5   4        246.16        247.08         8.97 o                         
   1  -5   4         17.67         13.81         2.22 o                         
   2  -5   4        363.25        343.11        15.87 o                         
   3  -5   4         27.07         21.94         4.43 o                         
   4  -5   4          8.50          9.34         2.80 o                         
   5  -5   4         44.94         55.78         4.90 o                         
  -8  -4   4        112.33        117.87         7.47 o                         
  -7  -4   4         46.37         49.96         4.19 o                         
  -6  -4   4         27.68         29.72         2.62 o                         
  -5  -4   4        118.11        122.68         6.41 o                         
  -4  -4   4        198.70        239.70         8.56 o                         
  -3  -4   4        536.60        648.87        21.24 o                         
  -2  -4   4        118.84        132.57         9.57 o                         
  -1  -4   4         48.21         45.72         3.52 o                         
   0  -4   4        997.94       1009.34        19.84 o                         
   1  -4   4        195.28        166.25         7.33 o                         
   2  -4   4         16.51         18.21         3.73 o                         
   3  -4   4        597.74        616.89        21.47 o                         
   4  -4   4         16.14         14.47         3.03 o                         
   5  -4   4         56.44         61.85         3.85 o                         
   6  -4   4          5.56          4.20         1.17 o                         
  -8  -3   4         42.95         40.38         4.43 o                         
  -7  -3   4         82.14         81.90         5.38 o                         
  -6  -3   4         54.57         58.35         6.30 o                         
  -5  -3   4         16.72         14.46         2.22 o                         
  -4  -3   4         10.88         11.48         2.68 o                         
  -3  -3   4          1.14          0.70         1.17 o                         
  -2  -3   4        220.27        235.97        11.90 o                         
  -1  -3   4         67.61         74.22         6.77 o                         
   0  -3   4         20.90         21.09         2.22 o                         
   1  -3   4        113.19        116.70         7.70 o                         
   2  -3   4         21.61         18.21         3.73 o                         
   3  -3   4        167.57        174.35        11.20 o                         
   4  -3   4         64.63         53.22         6.07 o                         
   5  -3   4          6.61          8.17         2.10 o                         
   6  -3   4         38.42         39.43         2.39 o                         
  -9  -2   4          1.18          0.70         0.70 o                         
  -8  -2   4          7.73          6.00         1.34 o                         
  -7  -2   4         12.52         11.76         1.77 o                         
  -6  -2   4         65.00         69.09         6.77 o                         
  -5  -2   4         46.75         50.32         3.62 o                         
  -4  -2   4          6.08          8.06         1.16 o                         
  -3  -2   4         99.01        100.00         4.59 o                         
  -2  -2   4        116.38        120.84         5.02 o                         
  -1  -2   4          7.79          6.29         1.23 o                         
   0  -2   4          2.98          4.43         1.40 o                         
   1  -2   4         10.48          9.10         2.10 o                         
   2  -2   4          8.87          7.47         2.33 o                         
   3  -2   4          2.64          4.90         2.33 o                         
   4  -2   4          0.45         -0.23         1.17 o                         
   5  -2   4          2.90          4.90         2.10 o                         
   6  -2   4          0.10         -0.23         0.70 o                         
  -9  -1   4          7.70          6.77         1.63 o                         
  -8  -1   4         15.92         15.33         2.15 o                         
  -7  -1   4          5.75          6.40         1.19 o                         
  -6  -1   4        125.71        120.67         8.40 o                         
  -5  -1   4        210.66        234.20         7.05 o                         
  -4  -1   4        275.66        288.14         7.94 o                         
  -3  -1   4        925.59        937.13        18.44 o                         
  -2  -1   4        349.96        324.44        10.50 o                         
  -1  -1   4         55.84         61.63         3.08 o                         
   0  -1   4         27.21         28.01         3.73 o                         
   1  -1   4        211.31        225.00        10.04 o                         
   2  -1   4        122.32        125.57         8.17 o                         
   3  -1   4        261.14        256.05        13.07 o                         
   4  -1   4         92.90        103.37         6.43 o                         
   5  -1   4          3.07          2.80         1.87 o                         
   6  -1   4          1.32          1.40         0.93 o                         
  -9   0   4          1.80          0.93         0.93 o                         
  -8   0   4         63.72         52.98         5.60 o                         
  -7   0   4          6.53          7.24         3.03 o                         
  -6   0   4          0.31          1.17         1.17 o                         
  -5   0   4        218.25        219.40        10.04 o                         
  -4   0   4       3751.89       3442.05        32.91 o                         
  -3   0   4         56.73         56.48         4.20 o                         
  -2   0   4        129.04        139.11         6.07 o                         
  -1   0   4       1438.68       1454.36        20.31 o                         
   0   0   4          3.49          4.90         1.40 o                         
   1   0   4        517.72        546.87        15.40 o                         
   2   0   4         13.07         10.97         2.57 o                         
   3   0   4        197.38        198.63        10.97 o                         
   4   0   4        588.52        670.58        24.27 o                         
   5   0   4         24.52         23.81         4.43 o                         
   6   0   4         40.00         51.58         4.90 o                         
  -9   1   4          7.87          7.47         1.87 o                         
  -8   1   4         16.08         18.67         3.50 o                         
  -7   1   4          5.58          3.73         2.10 o                         
   0   1   4         26.44         28.48         3.03 o                         
   1   1   4        212.89        242.98        10.27 o                         
   2   1   4        122.83        130.47         7.94 o                         
   4   1   4         92.66        112.74         9.80 o                         
   5   1   4          2.82          5.37         2.57 o                         
   6   1   4          1.40          0.23         0.70 o                         
  -9   2   4          1.11          1.63         1.17 o                         
  -8   2   4          7.69          8.17         3.03 o                         
  -7   2   4         12.70          9.10         2.80 o                         
   1   2   4         10.50          9.10         2.10 o                         
   4   2   4          0.46         -1.17         1.17 o                         
   5   2   4          2.94          4.67         1.87 o                         
   6   2   4          0.11          0.00         0.70 o                         
  -9   3   4          9.07         10.04         1.87 o                         
  -8   3   4         43.49         47.61         5.37 o                         
   5   3   4          6.54          7.24         2.10 o                         
  -8   4   4        111.86        118.10         7.94 o                         
  -8   5   4         27.10         23.57         3.03 o                         
  -4 -10   5         14.09          9.57         1.87 o                         
  -2 -10   5         19.90         16.54         3.50 o                         
  -1 -10   5         98.04         99.90         4.90 o                         
   0 -10   5         31.40         29.41         2.57 o                         
   1 -10   5          1.67          1.63         0.47 o                         
  -5  -9   5          2.96          1.63         0.93 o                         
  -4  -9   5         11.14         11.44         2.10 o                         
  -3  -9   5         82.36         94.12         4.12 o                         
  -2  -9   5         12.23         14.58         1.73 o                         
  -1  -9   5          3.77          3.36         0.73 o                         
   0  -9   5          1.23          1.17         0.56 o                         
   1  -9   5          1.56          0.89         0.39 o                         
   2  -9   5         22.93         17.04         1.87 o                         
  -6  -8   5          4.70          3.50         1.17 o                         
  -5  -8   5         24.87         24.04         3.27 o                         
  -4  -8   5         23.24         30.77         2.55 o                         
  -3  -8   5         43.90         49.84         3.52 o                         
  -2  -8   5          3.26          2.01         1.40 o                         
  -1  -8   5         24.92         22.49         2.68 o                         
   0  -8   5         30.26         29.88         3.73 o                         
   1  -8   5          0.08         -0.23         0.93 o                         
   2  -8   5          4.51          4.20         1.17 o                         
   3  -8   5          7.79          5.37         0.93 o                         
  -7  -7   5          2.61          3.97         1.17 o                         
  -6  -7   5         73.82         74.69         5.60 o                         
  -5  -7   5         23.87         27.31         3.97 o                         
  -4  -7   5        119.95        142.66         5.65 o                         
  -3  -7   5        178.25        193.56         7.07 o                         
  -2  -7   5        155.86        138.84         5.55 o                         
  -1  -7   5        142.85        125.57         8.40 o                         
   0  -7   5         43.65         32.21         4.20 o                         
   1  -7   5          3.10          3.97         1.87 o                         
   2  -7   5         21.64         18.21         3.27 o                         
   3  -7   5         32.60         34.78         3.73 o                         
  -8  -6   5          8.61          7.47         1.40 o                         
  -7  -6   5         11.74         13.30         2.33 o                         
  -6  -6   5         71.89         82.16         6.30 o                         
  -5  -6   5        125.42        150.55         9.10 o                         
  -4  -6   5         23.76         33.49         3.45 o                         
  -3  -6   5         59.50         53.85        14.35 o                         
  -2  -6   5         95.35         87.37        10.50 o                         
  -1  -6   5        108.71         94.53        10.74 o                         
   0  -6   5        285.46        260.63        10.80 o                         
   1  -6   5          3.36          3.27         1.63 o                         
   2  -6   5        193.91        186.49        11.44 o                         
   3  -6   5         37.65         35.24         4.43 o                         
   4  -6   5         33.62         38.51         3.73 o                         
  -8  -5   5         17.06         17.97         2.57 o                         
  -7  -5   5         52.78         55.78         5.13 o                         
  -6  -5   5          7.11          8.87         2.33 o                         
  -5  -5   5         29.77         31.80         3.36 o                         
  -4  -5   5         57.85         60.45         7.47 o                         
  -3  -5   5         54.53         66.52         8.17 o                         
  -2  -5   5        177.08        204.46        13.77 o                         
  -1  -5   5         79.00         72.59         7.70 o                         
   0  -5   5          3.34          2.47         1.23 o                         
   1  -5   5        192.93        198.73         8.50 o                         
   2  -5   5         25.31         26.61         4.90 o                         
   3  -5   5          2.40          3.03         1.40 o                         
   4  -5   5          6.66          7.24         2.10 o                         
  -8  -4   5          5.06          4.90         1.40 o                         
  -7  -4   5          4.04          2.45         1.02 o                         
  -6  -4   5         12.17         14.13         2.24 o                         
  -5  -4   5          5.40          4.43         2.57 o                         
  -4  -4   5          6.37          4.20         2.33 o                         
  -3  -4   5         11.14         12.37         3.50 o                         
  -2  -4   5          0.89         -0.93         1.63 o                         
  -1  -4   5         29.12         27.49         3.05 o                         
   0  -4   5         16.18         18.67         3.27 o                         
   1  -4   5          8.64          5.60         2.10 o                         
   2  -4   5         14.22         14.53         1.93 o                         
   3  -4   5          1.25          0.77         1.06 o                         
   4  -4   5          4.12          4.27         1.17 o                         
   5  -4   5          1.54          3.97         1.40 o                         
  -8  -3   5          9.35          8.10         2.22 o                         
  -7  -3   5          3.19          2.63         2.22 o                         
  -6  -3   5          3.02          2.98         1.02 o                         
  -5  -3   5         47.30         46.21         5.60 o                         
  -4  -3   5         18.99         21.71         3.97 o                         
  -3  -3   5        175.26        184.39        10.74 o                         
  -2  -3   5        297.27        328.87        14.47 o                         
  -1  -3   5          2.60          1.84         0.64 o                         
   0  -3   5         38.52         38.05         4.67 o                         
   1  -3   5         37.58         26.61         4.20 o                         
   2  -3   5        196.44        174.59        10.74 o                         
   3  -3   5        116.53        106.43         8.64 o                         
   4  -3   5         23.96         26.37         3.97 o                         
   5  -3   5         68.32         78.42         5.37 o                         
  -8  -2   5         22.25         21.38         2.68 o                         
  -7  -2   5         21.32         21.91         2.80 o                         
  -6  -2   5         72.03         84.26         7.47 o                         
  -5  -2   5        153.16        161.05         9.57 o                         
  -4  -2   5        323.87        326.34        15.40 o                         
  -3  -2   5         87.29         81.44         4.59 o                         
  -2  -2   5         27.47         33.18         3.05 o                         
  -1  -2   5        255.43        275.19        11.67 o                         
   0  -2   5        617.10        611.06        17.51 o                         
   1  -2   5         12.28          9.57         2.33 o                         
   2  -2   5        230.56        219.64        11.90 o                         
   3  -2   5         80.73         87.53         8.40 o                         
   4  -2   5         77.17         81.93         7.47 o                         
   5  -2   5          6.14          8.87         1.87 o                         
  -9  -1   5         24.48         27.08         2.80 o                         
  -8  -1   5          3.50          3.03         1.87 o                         
  -7  -1   5          2.00          2.62         1.89 o                         
  -6  -1   5        417.12        459.34        15.64 o                         
  -5  -1   5         43.79         45.28         4.67 o                         
  -4  -1   5        320.23        346.49        20.42 o                         
  -3  -1   5         41.95         42.69         3.02 o                         
  -2  -1   5         17.23         17.42         1.96 o                         
  -1  -1   5         71.34         70.29         4.09 o                         
   0  -1   5         65.66         74.22         6.07 o                         
   1  -1   5         80.20         82.39         7.00 o                         
   2  -1   5        183.41        173.42        10.74 o                         
   3  -1   5         64.80         65.73         5.18 o                         
   4  -1   5         15.88         13.77         3.73 o                         
   5  -1   5          4.01          5.37         1.87 o                         
  -9   0   5          5.98          5.37         1.40 o                         
  -8   0   5         12.09         24.34        17.51 o                         
  -7   0   5         17.44         16.57         3.97 o                         
  -6   0   5          0.53          2.80         1.40 o                         
  -5   0   5          6.72          4.90         1.63 o                         
  -4   0   5          2.44          2.57         1.40 o                         
  -3   0   5         13.22         12.37         2.57 o                         
  -2   0   5         18.40         17.04         3.03 o                         
  -1   0   5          2.73          1.17         1.40 o                         
   0   0   5         54.61         53.92         5.84 o                         
   1   0   5          0.72          0.00         1.17 o                         
   2   0   5          3.22          2.57         1.40 o                         
   3   0   5          3.75          5.37         2.33 o                         
   4   0   5          0.12          1.87         2.33 o                         
   5   0   5          1.57          2.10         1.17 o                         
  -9   1   5         24.05         27.78         3.03 o                         
  -8   1   5          3.57          5.02         1.65 o                         
  -7   1   5          2.04          2.80         2.57 o                         
  -5   1   5         43.81         42.25         4.43 o                         
  -4   1   5        320.05        354.31        12.37 o                         
  -2   1   5         16.64         18.67         2.80 o                         
  -1   1   5         70.33         70.26         5.37 o                         
   1   1   5         80.92         93.13         7.47 o                         
   3   1   5         64.40         70.49         7.94 o                         
   4   1   5         15.05         16.81         3.97 o                         
   5   1   5          4.10          4.90         1.87 o                         
  -9   2   5         54.76         53.45         3.97 o                         
  -8   2   5         22.04         20.31         3.50 o                         
  -7   2   5         21.36         21.01         4.20 o                         
  -1   2   5        255.10        279.62        10.27 o                         
   3   2   5         80.75         86.13         8.40 o                         
   4   2   5         77.99         88.46         7.70 o                         
   5   2   5          6.16          7.70         1.63 o                         
  -9   3   5          3.02          1.17         0.93 o                         
  -8   4   5          5.24          5.37         2.10 o                         
  -8   5   5         17.42         17.74         2.57 o                         
  -5  -9   6         69.48         60.22         3.27 o                         
  -4  -9   6        111.10        120.20         5.37 o                         
  -3  -9   6         89.97         97.25         3.25 o                         
  -2  -9   6          3.55          3.81         0.73 o                         
  -1  -9   6         23.81         22.76         1.65 o                         
   0  -9   6         19.87         17.70         1.87 o                         
  -6  -8   6        102.01         92.66         4.67 o                         
  -5  -8   6          3.14          3.50         1.40 o                         
  -4  -8   6         57.48         68.62         5.13 o                         
  -3  -8   6         48.68         53.53         2.96 o                         
  -2  -8   6        273.51        278.36        10.04 o                         
  -1  -8   6        191.05        171.15        13.07 o                         
   0  -8   6          4.22          1.69         1.05 o                         
   1  -8   6         59.56         51.12         3.50 o                         
  -7  -7   6         25.16         23.57         2.33 o                         
  -6  -7   6         41.97         47.15         3.97 o                         
  -5  -7   6         19.87         21.24         3.03 o                         
  -4  -7   6          3.82          4.90         1.40 o                         
  -3  -7   6         15.83         18.77         1.96 o                         
  -2  -7   6        124.01        123.68        10.50 o                         
  -1  -7   6         10.89         10.97         2.33 o                         
   0  -7   6         15.92         12.60         2.33 o                         
   1  -7   6          8.56          8.17         2.33 o                         
   2  -7   6          0.93          0.93         0.47 o                         
  -7  -6   6          5.96          5.84         1.40 o                         
  -6  -6   6          6.67          6.30         1.87 o                         
  -5  -6   6         21.18         28.94         3.97 o                         
  -4  -6   6         32.31         39.45         4.43 o                         
  -3  -6   6          9.89         13.07         2.80 o                         
  -2  -6   6          3.42          2.17         1.28 o                         
  -1  -6   6         22.95         19.14         3.27 o                         
   0  -6   6          3.40          2.10         0.70 o                         
   1  -6   6         11.77         12.60         2.80 o                         
   2  -6   6         10.43          8.40         2.10 o                         
   3  -6   6          0.96          0.47         0.47 o                         
  -8  -5   6          2.88          2.10         0.70 o                         
  -7  -5   6         68.99         70.26         5.13 o                         
  -6  -5   6         12.88         14.47         2.80 o                         
  -5  -5   6         31.01         30.34         3.97 o                         
  -4  -5   6         43.62         48.77         4.04 o                         
  -3  -5   6        189.04        185.66         7.90 o                         
  -2  -5   6        118.92        115.32         6.28 o                         
  -1  -5   6         28.84         28.48         3.97 o                         
   0  -5   6        157.17        143.31         9.57 o                         
   1  -5   6         66.57         59.05         6.07 o                         
   2  -5   6          6.29          6.07         1.87 o                         
   3  -5   6         42.49         48.78         4.20 o                         
  -8  -4   6         11.29          7.94         1.63 o                         
  -7  -4   6         12.64         12.70         1.89 o                         
  -6  -4   6        100.34        110.65         5.83 o                         
  -5  -4   6        115.36        129.21         6.67 o                         
  -4  -4   6          1.38          2.62         1.33 o                         
  -3  -4   6          3.04          3.03         2.10 o                         
  -2  -4   6        406.00        420.06        12.26 o                         
  -1  -4   6         62.57         55.78         6.07 o                         
   0  -4   6         53.47         44.26         3.88 o                         
   1  -4   6        453.80        432.11        14.94 o                         
   2  -4   6         41.77         36.49         4.43 o                         
   3  -4   6         79.69         79.42         4.32 o                         
   4  -4   6          0.29         -0.47         0.70 o                         
  -8  -3   6         39.44         40.14         2.80 o                         
  -7  -3   6         23.26         21.29         2.52 o                         
  -6  -3   6          2.72          1.90         1.06 o                         
  -5  -3   6         11.85         10.11         1.52 o                         
  -4  -3   6         45.57         34.54         5.13 o                         
  -3  -3   6          0.24         -1.17         1.17 o                         
  -2  -3   6         13.23         11.90         3.27 o                         
  -1  -3   6         91.48         94.30         7.70 o                         
   0  -3   6         15.24         12.84         3.03 o                         
   1  -3   6         44.33         41.31         5.13 o                         
   2  -3   6         73.90         63.49         6.30 o                         
   3  -3   6          3.82          3.03         1.63 o                         
   4  -3   6         40.18         43.54         2.55 o                         
  -8  -2   6         48.71         49.02         5.37 o                         
  -7  -2   6         30.04         29.64         5.13 o                         
  -6  -2   6          8.14          8.87         2.80 o                         
  -5  -2   6         73.42         76.09         7.24 o                         
  -4  -2   6         85.26         87.76         7.24 o                         
  -3  -2   6          1.20          0.47         1.17 o                         
  -2  -2   6          8.33          8.17         2.33 o                         
  -1  -2   6         21.74         21.24         3.50 o                         
   0  -2   6         42.88         36.18         4.90 o                         
   1  -2   6          2.06          1.58         1.05 o                         
   2  -2   6          2.12          0.70         0.93 o                         
   3  -2   6          6.87          7.35         1.82 o                         
   4  -2   6          4.36          7.70         1.87 o                         
  -8  -1   6         16.49         14.94         3.27 o                         
  -7  -1   6         76.39         77.49         8.17 o                         
  -6  -1   6         87.64         96.97         6.00 o                         
  -5  -1   6        434.47        424.44        29.88 o                         
  -4  -1   6        137.00        136.54         6.28 o                         
  -3  -1   6         17.93         13.79         2.06 o                         
  -2  -1   6          8.98          9.50         1.79 o                         
   0  -1   6         76.99         80.76         7.00 o                         
   1  -1   6        261.74        234.52         9.13 o                         
   2  -1   6        109.37        110.17         9.57 o                         
   3  -1   6         27.91         26.14         4.43 o                         
   4  -1   6          2.34          3.73         1.40 o                         
  -9   0   6          7.82         10.04         1.63 o                         
  -8   0   6          5.33          6.18         1.40 o                         
  -7   0   6         12.60         13.07         3.27 o                         
  -6   0   6        583.87        622.29        14.70 o                         
  -5   0   6         63.29         58.36         5.37 o                         
  -4   0   6          0.71          3.50         1.87 o                         
  -3   0   6        330.18        302.04        21.01 o                         
  -2   0   6         64.97         59.59         3.87 o                         
  -1   0   6        247.40        240.88        13.07 o                         
   0   0   6         12.35         15.40         3.27 o                         
   1   0   6        134.10        132.34         9.57 o                         
   2   0   6        288.29        295.96        15.64 o                         
   3   0   6         19.96         20.54         4.20 o                         
  -9   1   6          0.92          2.33         0.70 o                         
  -8   1   6         16.49         17.80         4.43 o                         
  -7   1   6         75.97         66.99         7.47 o                         
  -6   1   6         88.09         85.43         8.64 o                         
  -5   1   6        433.88        427.37        16.57 o                         
  -4   1   6        136.34        152.65         9.57 o                         
  -3   1   6         17.79         18.67         3.50 o                         
  -2   1   6          8.69          9.80         2.57 o                         
  -1   1   6         19.95         21.94         3.97 o                         
   0   1   6         77.70         84.49         7.47 o                         
   1   1   6        261.48        261.43         9.72 o                         
   2   1   6        109.46        108.30         9.34 o                         
   3   1   6         27.37         28.94         4.67 o                         
  -9   2   6          6.12          5.37         1.17 o                         
  -8   2   6         48.57         44.35         4.90 o                         
  -7   2   6         29.89         31.74         5.13 o                         
  -6   2   6          8.08          7.24         3.27 o                         
  -5   2   6         73.58         78.89         6.77 o                         
  -4   2   6         85.11         93.13         7.47 o                         
  -3   2   6          1.23          1.87         1.63 o                         
  -2   2   6          8.39         10.27         2.57 o                         
  -1   2   6         21.54         21.94         3.50 o                         
   0   2   6         43.42         40.85         5.13 o                         
   2   2   6          2.07          2.80         1.63 o                         
   3   2   6          6.91          7.70         2.33 o                         
  -5   3   6         11.41         10.27         2.57 o                         
  -2   3   6         13.30         15.40         3.03 o                         
  -8   5   6          2.86          2.80         1.17 o                         
  -5  -8   7         42.55         37.35         2.57 o                         
  -4  -8   7          1.14          1.63         0.93 o                         
  -3  -8   7         17.02         21.24         2.33 o                         
  -2  -8   7         21.55         20.78         2.45 o                         
  -1  -8   7          0.14          0.31         0.21 o                         
  -6  -7   7         57.71         58.12         3.50 o                         
  -5  -7   7         52.57         59.29         4.20 o                         
  -4  -7   7         59.70         69.56         4.67 o                         
  -3  -7   7         43.43         47.15         3.97 o                         
  -2  -7   7         27.85         24.27         2.80 o                         
  -1  -7   7          2.57          2.43         0.56 o                         
   0  -7   7         34.73         22.89         4.32 o                         
   1  -7   7         23.69         20.54         1.87 o                         
  -7  -6   7         37.10         30.81         2.33 o                         
  -6  -6   7         17.26         19.14         2.33 o                         
  -5  -6   7         37.90         45.51         4.20 o                         
  -4  -6   7          5.54          5.60         1.63 o                         
  -3  -6   7         21.79         21.71         3.03 o                         
  -2  -6   7        188.52        186.49         8.64 o                         
  -1  -6   7         18.89         20.07         2.80 o                         
   0  -6   7        108.56         97.80         5.60 o                         
   1  -6   7          4.32          3.97         1.17 o                         
  -7  -5   7         24.41         24.74         2.57 o                         
  -6  -5   7         45.04         49.48         4.43 o                         
  -5  -5   7         12.65         16.11         2.80 o                         
  -4  -5   7        100.01        117.17         7.47 o                         
  -3  -5   7         31.06         31.98         4.20 o                         
  -2  -5   7          5.98          3.97         1.40 o                         
  -1  -5   7        157.92        151.25         8.17 o                         
   0  -5   7         17.96         14.70         2.33 o                         
   1  -5   7          0.97          0.70         0.47 o                         
   2  -5   7          4.73          5.13         1.17 o                         
  -7  -4   7          3.77          3.89         0.95 o                         
  -6  -4   7          3.80          3.05         1.06 o                         
  -5  -4   7          7.13          6.64         1.87 o                         
  -4  -4   7          0.02          0.75         0.78 o                         
  -3  -4   7          9.75          7.24         1.65 o                         
  -2  -4   7         19.78         22.04         4.67 o                         
  -1  -4   7          8.73          9.16         1.63 o                         
   0  -4   7          8.05          6.81         1.29 o                         
   1  -4   7          4.59          4.67         1.63 o                         
   2  -4   7         16.98         15.73         1.30 o                         
  -8  -3   7          2.45          2.57         0.93 o                         
  -7  -3   7          2.03          1.87         1.63 o                         
  -6  -3   7         22.48         21.94         4.20 o                         
  -5  -3   7         34.08         41.31         6.30 o                         
  -4  -3   7        182.03        198.16        14.00 o                         
  -3  -3   7         11.04          9.77         2.15 o                         
  -2  -3   7         42.72         39.55         3.80 o                         
  -1  -3   7         23.32         22.73         2.58 o                         
   0  -3   7         62.52         58.82         6.30 o                         
   1  -3   7        101.60         99.66         7.47 o                         
   2  -3   7         21.60         18.21         2.80 o                         
   3  -3   7         55.51         54.85         3.50 o                         
  -8  -2   7         13.48         14.70         2.33 o                         
  -7  -2   7         43.76         48.32         5.84 o                         
  -6  -2   7         64.58         66.52         7.70 o                         
  -5  -2   7         11.55          9.34         3.27 o                         
  -4  -2   7          0.59          0.37         1.12 o                         
  -3  -2   7        159.10        143.80         9.34 o                         
  -2  -2   7        205.87        216.99         9.20 o                         
  -1  -2   7         32.71         31.36         3.97 o                         
   0  -2   7        116.14        116.94         9.34 o                         
   1  -2   7         62.75         71.42         6.77 o                         
   2  -2   7         72.38         88.46         6.77 o                         
   3  -2   7         24.32         35.24         3.50 o                         
  -8  -1   7        181.69        179.26         9.10 o                         
  -7  -1   7          4.72          4.67         2.33 o                         
  -6  -1   7        116.84        122.54        10.50 o                         
  -5  -1   7         27.04         24.74         5.13 o                         
  -4  -1   7         18.42         17.70         2.89 o                         
  -3  -1   7         22.00         20.64         3.85 o                         
  -2  -1   7          8.02          6.54         2.33 o                         
  -1  -1   7         49.82         47.45         4.28 o                         
   0  -1   7        189.44        193.73        12.14 o                         
   1  -1   7         43.88         46.91         5.84 o                         
   2  -1   7         27.20         30.11         4.43 o                         
   3  -1   7          0.94          0.47         0.93 o                         
  -8   0   7          1.45          0.70         0.93 o                         
  -7   0   7          4.49          5.13         2.57 o                         
  -6   0   7          0.07          1.40         2.57 o                         
  -5   0   7          2.97          3.03         2.57 o                         
  -4   0   7         18.91         18.19         2.16 o                         
  -3   0   7          2.09          1.74         1.02 o                         
  -2   0   7         57.82         54.25         4.87 o                         
  -1   0   7         20.58         22.27         2.88 o                         
   0   0   7         11.46         13.30         3.73 o                         
   1   0   7          2.07          4.43         2.33 o                         
   2   0   7          0.20         -0.47         1.17 o                         
   3   0   7          0.47          0.47         0.70 o                         
  -8   1   7        181.82        177.67         5.84 o                         
  -7   1   7          4.93          3.27         2.33 o                         
  -6   1   7        116.77        121.14        10.27 o                         
  -5   1   7         27.09         32.21         5.84 o                         
  -4   1   7         17.81         16.36         2.10 o                         
  -3   1   7         21.64         21.37         3.05 o                         
  -2   1   7          8.30          4.85         1.56 o                         
  -1   1   7         50.10         48.91         4.28 o                         
   0   1   7        189.63        185.79        11.90 o                         
   1   1   7         43.35         45.28         5.60 o                         
   2   1   7         26.42         30.11         4.20 o                         
   3   1   7          1.02          0.93         0.93 o                         
  -8   2   7         13.61         13.54         2.33 o                         
  -7   2   7         44.74         38.75         4.90 o                         
  -6   2   7         65.03         70.49         7.70 o                         
  -5   2   7         11.50         12.84         3.73 o                         
  -4   2   7          0.57          1.49         0.90 o                         
  -3   2   7        159.23        137.94         9.80 o                         
  -2   2   7        205.20        203.94         8.91 o                         
  -1   2   7         33.04         33.84         5.13 o                         
   0   2   7        116.78        123.01         9.57 o                         
   1   2   7         63.53         75.16         7.00 o                         
   2   2   7         73.11         83.33         6.07 o                         
   3   2   7         24.57         28.48         2.57 o                         
  -8   3   7          2.40          3.27         1.17 o                         
  -3   3   7         11.16          8.40         2.33 o                         
  -2   3   7         43.58         38.05         5.37 o                         
  -8   4   7          4.66          4.67         1.17 o                         
  -4  -7   8         66.99         61.62         3.03 o                         
  -3  -7   8          3.85          3.03         0.70 o                         
  -2  -7   8         29.35         26.14         1.87 o                         
  -5  -6   8          6.61          8.17         1.40 o                         
  -4  -6   8          3.80          3.03         0.93 o                         
  -3  -6   8         41.29         45.98         3.27 o                         
  -2  -6   8          0.87          0.70         0.70 o                         
  -1  -6   8          9.15          8.87         1.17 o                         
  -6  -5   8         20.26         18.67         1.87 o                         
  -5  -5   8         82.32         86.36         4.90 o                         
  -4  -5   8         27.83         30.76         4.55 o                         
  -3  -5   8         34.30         35.64         2.69 o                         
  -2  -5   8         52.04         50.56         3.08 o                         
  -1  -5   8         74.79         66.99         4.20 o                         
   0  -5   8          6.16          5.84         1.17 o                         
  -7  -4   8         15.79         13.30         1.87 o                         
  -6  -4   8          1.75          0.47         0.93 o                         
  -5  -4   8          4.04          2.57         1.63 o                         
  -4  -4   8        138.25        130.01         9.34 o                         
  -3  -4   8          0.84          0.33         0.70 o                         
  -2  -4   8         57.50         53.63         3.85 o                         
  -1  -4   8        187.79        183.28         5.72 o                         
   0  -4   8         49.53         39.99         2.45 o                         
   1  -4   8         43.79         36.88         2.80 o                         
  -7  -3   8         10.10          7.47         1.87 o                         
  -6  -3   8          9.12          7.94         2.10 o                         
  -5  -3   8          4.38          4.67         1.87 o                         
  -4  -3   8          7.44          5.37         2.57 o                         
  -3  -3   8         51.19         51.58         6.30 o                         
  -2  -3   8          1.54         -0.93         1.87 o                         
  -1  -3   8          8.92          6.77         2.10 o                         
   0  -3   8         67.85         67.92         5.60 o                         
   1  -3   8          8.25          7.70         1.63 o                         
  -7  -2   8         45.31         45.28         4.67 o                         
  -6  -2   8         58.17         66.99         7.00 o                         
  -5  -2   8          0.21         -0.23         1.63 o                         
  -4  -2   8          6.73          9.57         3.27 o                         
  -3  -2   8         18.17         19.84         4.67 o                         
  -2  -2   8         51.42         52.52         6.54 o                         
  -1  -2   8          4.41          3.97         2.10 o                         
   0  -2   8         12.57         13.30         2.80 o                         
   1  -2   8         32.20         39.45         3.97 o                         
  -7  -1   8        137.80        154.28         8.87 o                         
  -6  -1   8         33.94         39.45         5.60 o                         
  -5  -1   8         15.40         19.14         4.43 o                         
  -4  -1   8         24.38         26.37         5.13 o                         
  -3  -1   8          0.56         -0.93         1.87 o                         
  -2  -1   8         51.83         55.32         6.77 o                         
  -1  -1   8        152.09        137.01         9.80 o                         
   0  -1   8         63.57         68.39         6.30 o                         
   1  -1   8         38.95         40.38         4.20 o                         
   2  -1   8          4.00          6.07         1.40 o                         
  -8   0   8        127.92        124.64         5.84 o                         
  -7   0   8         77.97         80.99         6.30 o                         
  -6   0   8          0.00          1.17         1.17 o                         
  -5   0   8         20.66         25.44         5.13 o                         
  -4   0   8         52.30         63.72         8.17 o                         
  -3   0   8         46.37         49.48         7.00 o                         
  -2   0   8         16.27         16.81         3.73 o                         
  -1   0   8         27.42         23.81         4.20 o                         
   0   0   8         98.97        106.67         7.70 o                         
   1   0   8          0.13         -0.70         0.93 o                         
   2   0   8          0.90          1.17         0.93 o                         
  -7   1   8        137.41        141.91         7.94 o                         
  -6   1   8         33.82         30.81         4.67 o                         
  -5   1   8         15.52         19.14         4.43 o                         
  -4   1   8         24.03         23.81         4.90 o                         
  -3   1   8          0.59          1.40         1.87 o                         
  -2   1   8         52.17         54.62         6.54 o                         
  -1   1   8        151.29        151.48        10.04 o                         
   0   1   8         63.75         67.69         6.07 o                         
   1   1   8         38.32         45.05         4.43 o                         
  -6   2   8         58.00         56.72         5.37 o                         
  -5   2   8          0.21         -0.47         1.40 o                         
  -4   2   8          6.87          4.20         1.87 o                         
  -3   2   8         17.85         21.71         4.20 o                         
  -2   2   8         51.94         45.98         5.84 o                         
  -1   2   8          4.56          4.43         1.63 o                         
   0   2   8         12.34         13.30         2.80 o                         
   1   2   8         32.45         35.01         3.27 o                         
  -5  -4   9          1.69          1.40         0.70 o                         
  -4  -4   9         12.88         10.74         1.87 o                         
  -3  -4   9         12.26          9.57         1.63 o                         
  -2  -4   9          2.66          3.27         0.93 o                         
  -6  -3   9         90.30         80.76         4.67 o                         
  -5  -3   9         17.30         19.14         3.03 o                         
  -4  -3   9         17.33         18.67         3.03 o                         
  -3  -3   9         31.31         34.78         4.20 o                         
  -2  -3   9         22.02         21.01         2.80 o                         
  -1  -3   9         85.67         82.39         4.90 o                         
  -6  -2   9          5.87          5.60         1.87 o                         
  -5  -2   9         47.18         54.62         5.37 o                         
  -4  -2   9         33.50         38.75         4.90 o                         
  -3  -2   9         17.34         20.07         3.27 o                         
  -2  -2   9         27.91         32.91         3.97 o                         
  -1  -2   9         34.94         39.68         3.97 o                         
  -6  -1   9          6.50          7.94         2.10 o                         
  -5  -1   9         11.75         10.97         2.80 o                         
  -4  -1   9          2.79          5.13         1.63 o                         
  -3  -1   9         44.43         46.21         5.37 o                         
  -2  -1   9        115.26        124.64         8.17 o                         
  -1  -1   9         21.82         22.41         3.03 o                         
   0  -1   9         21.93         22.64         2.57 o                         
  -6   0   9         17.83         18.21         2.80 o                         
  -5   0   9          0.94          1.17         1.40 o                         
  -4   0   9         40.78         49.72         5.60 o                         
  -3   0   9         32.00         30.81         4.43 o                         
  -2   0   9         13.52         11.90         2.80 o                         
  -1   0   9          0.11          2.80         1.40 o                         
   0   0   9          1.02          1.87         0.93 o                         
  -6   1   9          6.21          6.54         1.63 o                         
  -5   1   9         11.78         12.14         2.57 o                         
  -4   1   9          2.86          2.80         1.63 o                         
  -3   1   9         44.57         44.58         5.13 o                         
  -2   1   9        115.87        120.90         7.94 o                         
  -1   1   9         21.44         20.07         2.80 o                         
                                                                                
