# Supplementary material for: Crystal structure of 1-methylimidazole 3-oxide monohydrate
Source: Acta Crystallogr E Crystallogr Commun. 2017 Feb 14;73(Pt 3):372–4. doi: 10.1107/S2056989017002079 (PMC5347057; doi:10.1107/S2056989017002079)
Supplement: Supplementary file 3 [file e-73-00372-Isup3.cml]

<?xml version="1.0" ?>
<cml>
<molecule id="m1">
  <atomArray>
    <atom id="a1" elementType="C"
          x2="-3.9600000381469727" y2="0.3199922452408135" />
    <atom id="a2" elementType="N"
          x2="-5.205866367163999" y2="-0.5852243532711867" />
    <atom id="a3" elementType="C"
          x2="-4.73000394977678" y2="-2.0497717931910806" />
    <atom id="a4" elementType="C"
          x2="-3.1899961265171655" y2="-2.0497717931910806" />
    <atom id="a5" elementType="N" formalCharge="1"
          x2="-2.7141337091299444" y2="-0.5852243532711867" />
    <atom id="a6" elementType="C"
          x2="-6.6933921396491645" y2="-0.18664302381330433" />
    <atom id="a7" elementType="O" formalCharge="-1"
          x2="-1.2266079366447793" y2="-0.18664302381330478" />
  </atomArray>
  <bondArray>
    <bond atomRefs2="a1 a2" order="1" />
    <bond atomRefs2="a1 a5" order="2" />
    <bond atomRefs2="a2 a3" order="1" />
    <bond atomRefs2="a3 a4" order="2" />
    <bond atomRefs2="a4 a5" order="1" />
    <bond atomRefs2="a2 a6" order="1" />
    <bond atomRefs2="a5 a7" order="1" />
  </bondArray>
</molecule>
</cml>
